# Supplementary material for: Early-Expressed Chemokines Predict Kidney Immunopathology in Experimental Disseminated Candida albicans Infections
Source: PLoS One. 2009 Jul 29;4(7):e6420. doi: 10.1371/journal.pone.0006420 (PMC2712765; doi:10.1371/journal.pone.0006420)
Supplement: Table S1 — Lists raw data on which analyses are based (0.08 MB XLS) [file pone.0006420.s001.xls]

## Sheet: Database
			Lesion parameters				Chemokine/cytokine concentrations in KIDNEY homogenate supernatants (mean value for saline-treated controls subtracted)																					Chemokine/cytokine concentrations in SPLEEN homogenate supernatants (mean value for saline-treated controls subtracted)
					C. albicans pixels/		IFNg	GM-CSF	IL-10	IL-6	KC	MIP-1b	RANTES	TNF	G-CSF	IL 1b	IL-3	IL-2	IL-5	IL-4	IL-9	MCP-1	MIG	IL-12p70	IL-13	IL-17	MIP-2	IFNg	GM-CSF	IL-10	IL-6	KC	MIP-1b	RANTES	TNF	G-CSF	IL 1b	IL-3	IL-2	IL-5	IL-4	IL-9	MCP-1	MIG	IL-12p70	IL-13	IL-17
Mouse ID	Strain	Time (h)	Lesions/mm2	Infiltrate/mm2	PAS-positive lesion	Log CFU/g	pg/g	pg/g	pg/g	pg/g	pg/g	pg/g	pg/g	pg/g	pg/g	pg/g	pg/g	pg/g	pg/g	pg/g	pg/g	pg/g	pg/g	pg/g	pg/g	pg/g	pg/g	pg/g	pg/g	pg/g	pg/g	pg/g	pg/g	pg/g	pg/g	pg/g	pg/g	pg/g	pg/g	pg/g	pg/g	pg/g	pg/g	pg/g	pg/g	pg/g	pg/g
DM060711	AM2003/0074	12				4.1	0	0	0	0	0	0	0	0	0	0	0	0	0	0	0	193.654	-2454.31	0	0	0		0	-94.8238	0	0	0	-218.951	-4831.46	0	0	-451.572	0	0	0	0	0	-102.286	0	0	0	0
DM060712	AM2003/0074	12				4.2	0	0	708.045	0	0	0	0	400.652	0	0	0	0	0	0	0	592.124	-2120.5	0	0	0		0	195.833	0	0	0	51.7703	-4417.5	0	0	-203.302	0	0	0	0	0	435.637	-413.633	0	0	0
DM060713	AM2003/0074	12				4.3	0	98.7405	464.259	0	119.383	0	0	254.636	0	0	0	0	0	0	0	356.371	-2359.81	0	0	0		0	0	0	0	0	-189.844	-4132.81	0	0	-522.453	0	0	0	0	0	77.7514	0	0	0	0
DM365_01	AM2003-0069	12				4.7	0	0	13.3671	0	206.626	0	-89.9959	0	0	-740.911	0	0	0	0	0	1185.03	8127.92	0	0	0	0	0	75.3195	348.677	0	257.688	-195.158	1679.52	0	0	1193.28	0	0	0	0	0	476.613	978.503	0	0	0
DM365_02	AM2003-0069	12				4.8	0	0	139.536	0	521.036	0	-13.4726	67.9926	147.443	-608.964	0	0	0	0	0	2848.87	14700.4	0	0	0	280.442	0	0	0	0	723.216	-218.61	-1249.38	0	0	864.475	0	0	0	0	0	738.976	1481.11	0	0	0
DM365_03	AM2003-0069	12				5	0	0	0	0	147.426	0	0.244969	0	0	-755.922	0	0	0	0	0	1219.39	7114.96	0	0	0	102.837	0	0	0	0	349.214	-177.244	3072.03	0	0	1314.94	0	0	0	0	0	348.933	863.808	0	0	0
DM365_07	AM2003-020	12				4.7	0	0	72.6728	0	444.813	0	-56.4327	0	0	0	0	0	0	0	0	1334.36	21892.3	0	0	0	0	0	-31.092	0	0	263.916	0	-3705.16	0	0	-152.043	0	0	0	0	0	63.132	406.958	0	0	0
DM365_08	AM2003-020	12				4.6	0	0	98.7246	0	643.966	0	133.879	0	0	0	0	0	0	0	0	1689.38	12711.5	0	0	0	185.86	0	0	0	0	546.099	-160.249	3169.79	0	0	724.377	0	0	0	0	0	455.729	196.7	0	0	0
DM365_09	AM2003-020	12				4.6	0	218.971	241.769	0	1021.99	0	93.1477	208.171	121.65	-619.284	0	0	0	0	0	3384.51	18371.7	0	0	0	330.259	0	-18.112	0	0	652.766	-187.676	1285.87	0	0	1620.39	0	0	0	0	0	718.402	2025.54	0	0	0
DM060705	HUN96	12				4.1	0	109.92	276.31	0	0	153.195	-141.86	167.078	-16.5925	0	0	0	0	0	0	256.652	-1969.88	0	0	0		0	0	0	0	0	0	-2857.72	0	0	-373.545	0	0	0	0	0	394.157	583.707	0	0	0
DM060706	HUN96	12				4.3	0	114.292	332.642	0	107.312	155.495	-128.13	164.151	0	0	0	0	0	0	0	236.412	-2067.93	0	0	0		0	-24.6822	0	0	124.214	-163.018	-5017.88	0	0	0	0	0	0	0	0	-31.4167	0	0	0	0
DM060707	HUN96	12				3.9	0	80.6843	288.106	0	137.233	108.157	0	138.693	0	1008.95	0	0	0	0	0	159.457	-2435.28	0	0	0		0	0	0	0	0	0	-4033.96	0	0	-341.166	0	0	0	0	0	0	-16.4791	0	0	0
DM337_16	IHEM16614	12				4.6	0	0	13.3671	86.988	678.319	0	74.8391	89.5268	76.2596	-746.933	0	0	0	0	0	1319.38	3487.3	0	0	0	244.814	0	-157.473	0	0	549.422	0	-2866.65	0	0	-246.843	0	0	0	0	0	-178.784	409.85	0	0	0
DM337_17	IHEM16614	12				4.8	0	64.8767	164.907	190.952	1003.24	0	-62.7363	154.699	110.875	-736.863	0	0	0	0	0	1424.84	2262.55	0	0	0	373.492	0	0	0	0	630.488	0	-4275.05	0	0	122.519	0	0	0	0	0	-155.726	736.867	0	0	0
DM337_18	IHEM16614	12				4.4	0	48.0072	175.291	0	548.472	0	-47.9742	127.964	7.78296	-735.283	0	0	0	0	0	1121.92	2376.88	0	0	0	122.946	0	-159.902	0	0	241.506	0	-3819.89	0	0	-104.443	0	0	0	0	0	-296.238	-71.2552	0	0	0
DM337_01	J951361	12				4.8	0	0	4.36013	118.998	432.315	0	397.095	65.9665	78.2552	-747.409	0	0	0	0	0	1672.65	4646.27	0	0	0	227.897	0	-119.799	0	0	334.616	0	-2440.87	0	0	54.2968	0	0	0	0	-45.8612	-104.468	1128.37	0	0	0
DM337_02	J951361	12				4.7	0	44.6272	27.4812	0	415.222	0	-122.248	68.5109	-2.40037	0	0	0	0	0	0	724.384	3265.21	0	0	0	139.473	0	0	0	0	252.366	0	-3079.37	0	0	10.9968	0	0	0	0	0	-328.158	1021.37	0	0	0
DM337_03	J951361	12				4.6	0	72.3398	56.6923	0	713.291	0	0	58.842	88.0012	0	0	0	0	0	0	647.517	2689.01	0	0	0	145.385	0	-25.7334	224.661	0	584.136	0	-3751.93	0	0	-13.7317	0	0	0	0	0	-361.124	-57.779	0	0	0
DM337_19	J990102	12				4.4	0	33.9193	0	0	245.854	0	-97.5859	0	0	0	0	0	0	0	0	458.945	1103.05	0	0	0	0	0	16.7905	200.028	0	166.343	0	-4280.42	0	0	795.972	0	0	0	0	0	-197.703	1292	0	0	0
DM337_20	J990102	12				4.1	0	0	122.073	0	390.991	0	-106.628	0	76.5563	0	0	0	0	0	0	629.944	1990.38	0	0	0	0	0	0	0	0	182.366	0	-4431.07	0	0	877.969	0	0	0	0	0	-303.698	19.117	0	0	0
DM337_21	J990102	12				4.2	0	70.8249	87.1189	0	182.426	0	-84.2752	67.9128	0	-767.518	0	0	0	0	0	426.055	1072.69	0	0	0	0	0	-162.302	0	0	45.7256	0	-3673.13	0	0	-68.9232	0	0	0	0	0	-412.398	169.314	0	0	0
LC19	pmr1D	12				4.06364	0	39.6224	0	0	80.0633	0	-58.1183	0	0	-761.03	0	0	0	0	0	478.974	8526.14	0	0	0	0	0	0	0	0	0	0	-3339.33	0	0	72.1902	0	0	0	0	0	-43.6394	1025.53	0	0	0
LC21	pmr1D	12				3.98452	0	0	0	0	0	0	-112.747	0	0	0	0	0	0	0	0	464.468	6023.26	0	0	0	0	0	0	0	0	0	0	-4156.62	145.184	0	-24.742	0	0	0	0	0	52.0695	902.906	0	0	0
LC23	pmr1D	12				3.85461	0	0	0	0	150.904	0	0	0	0	0	0	0	0	0	0	672.402	7616.5	0	0	0	0	0	203.041	657.187	0	165.599	-210.094	-3079.1	580.578	247.807	1070.57	0	0	0	0	0	302.145	2697.77	0	0	0
LC25	pmr1/PMR1	12				4.54021	0	0	0	0	144.375	0	-68.2836	0	0	0	0	0	0	0	0	724.982	7082.53	0	0	0	0	0	0	0	0	0	0	-4214.98	0	0	649.823	0	0	0	0	0	283.792	7370.1	0	0	0
LC27	pmr1/PMR1	12				4.28679	0	62.5121	0	0	144.379	0	-10.1836	0	0	-743.172	0	0	0	0	0	802.894	7832.96	0	0	0	0	0	0	0	0	196.801	0	0	0	0	-535.326	0	0	0	0	0	138.457	3702.05	0	0	0
LC29	pmr1/PMR1	12				4.30222	0	143.967	0	0	180.631	0	0.343074	0	96.888	-690.082	0	0	0	0	0	830.849	12524.1	0	0	0	0	0	0	0	0	0	0	-4662.05	0	0	-137.351	0	0	0	0	0	0	975.74	0	0	0
DM337_13	s20175.016	12				4.8	0	0	104.965	0	448.306	0	-85.7209	0	0	-718.669	0	0	0	0	0	874.88	5613.55	0	0	0	0	0	0	0	0	211.986	0	-3049.37	0	0	324.737	0	0	0	0	0	-130.458	898.784	0	0	0
DM337_14	s20175.016	12				4.6	0	47.7972	121.773	0	474.626	0	-140.105	28.3398	21.853	0	0	0	0	0	0	353.183	-1794.01	0	0	0	0	0	-83.767	0	0	188.891	0	-4327.61	0	0	-374.903	0	0	0	0	0	-129.916	845.617	0	0	0
DM337_15	s20175.016	12				4.5	0	46.0934	62.4789	0	532.14	0	-102.881	64.4843	1.09392	0	0	0	0	0	0	596.569	3399.55	0	0	0	0	0	-120.242	182.34	0	284.586	-298.856	-3288.71	0	0	-104.443	0	0	0	0	0	-247.818	1513.37	0	0	0
DM337_25	SC5314	12				4.2	0	41.2906	63.5779	0	294.062	0	0	0	0	0	0	0	0	0	0	375.204	2376.88	0	0	0	0	0	-145.442	172.14	0	300.486	0	-3819.89	0	0	251.597	0	0	0	0	0	-77.298	418.719	0	0	0
DM337_26	SC5314	12				4.1	0	0	101.62	0	403.388	0	0	61.0615	0	0	0	0	0	0	0	655.877	4640.36	0	0	0	0	0	0	0	0	97.864	0	-2724.89	0	0	25.5202	0	0	0	0	0	-340.121	-266.672	0	0	0
DM337_27	SC5314	12				4.4	0	0	36.92	0	333.934	0	46.7383	0	0	0	0	0	0	0	0	749.965	1821.55	0	0	0	0	0	-172.402	0	0	269.911	-315.505	-3169.41	73.9511	0	427.999	0	0	0	0	0	-257.739	43.8425	0	0	0
DM060724	AM2003/0074	24	0.483154	2571.98	1374.63	4.3	0	0	0	0	0	0	0	0	0	0	0	0	0	0	0	0	-779.787	0	0	0		0	492.218	0	0	0	330.514	-7112.34	0	0	0	0	0	0	0	0	935.391	1186.32	0	0	0
DM060725	AM2003/0074	24	0.283503	1372.33	521.375	4.7	0	0	488.944	0	0	0	473.186	357.026	0	3960.69	0	0	0	0	0	683.566	1572.09	0	0	0		0	429.603	0	0	0	443.591	-3832.14	0	0	134.711	0	0	0	0	0	1111.08	3725.55	0	0	0
DM060726	AM2003/0074	24	0.55103	4949.13	1348.15	4.9	0	246.214	740.577	0	0	0	1452.82	548.245	0	4616.99	0	0	0	0	0	1957.25	6823.5	0	0	0		0	268.372	0	0	0	216.822	1380.24	0	0	0	0	0	0	0	0	684.006	2027.4	0	0	0
DM365_04	AM2003-0069	24	0.435947	5449.91	1365.15	4.5	0	47.4893	57.9145	170.258	200.186	0	306.25	78.0463	142.49	779.541	0	0	0	0	0	1127.17	8670.32	0	0	0	250	0	73.9016	0	0	0	-42.2533	-2794.21	0	0	666.991	0	0	0	0	184.803	270.492	1581.38	0	0	0
DM365_05	AM2003-0069	24	0.373472	6767.37	3201.15	4.9	0	87.1134	161.154	245.33	362.899	70.8427	199.459	237.652	274.881	1454.96	0	0	0	0	0	1306.07	4198.99	0	0	0	488.6	0	77.3774	0	0	107.432	-101.305	-3231.27	0	0	1789.29	0	0	0	0	0	480.24	5324.21	0	0	0
DM365_06	AM2003-0069	24	0.832795	14094.4	3464.9	4.8	0	25.2143	112.406	142.085	441.21	54.9965	253.78	123.834	125.743	1080.54	0	0	0	0	0	1481.38	3171.7	0	0	0	522.6	0	0	0	0	268.289	18.4714	-4228.14	0	0	52.288	0	0	0	0	0	211.925	1778.43	0	0	0
DM365_10	AM2003-020	24	1.23335	26179.1	5353.06	5.9	0	0	55.772	1238.58	944.466	201.948	794.894	604.19	413.424	2999.01	0	0	0	0	0	5113.28	21745.2	0	0	0	1746.1	0	0	0	0	494.579	4.79136	-5238.02	0	0	1869.53	0	0	0	0	0	914.572	5100	0	0	0
DM365_11	AM2003-020	24	1.14862	20257.9	3884.04	5.7	0	37.9351	49.7287	950.623	1354.14	167.151	1220.79	640.472	503.999	3192.74	0	0	0	0	0	5978.06	33316.7	0	0	0	1256.7	0	0	0	0	727.547	12.9342	-3808.7	0	0	1328.11	0	0	0	0	0	1292.16	9006.2	0	0	0
DM365_12	AM2003-020	24	1.15726	20721	3669.35	5.8	0	120.567	260.546	593.613	1240.99	167.804	435.191	652.02	579.333	2535.75	0	0	0	0	0	4155.71	11574.5	0	0	0	1492.5	0	0	0	0	438.964	-28.5944	-4540.91	0	0	1125.68	0	0	0	0	0	558.648	2477.09	0	0	0
DM060718	HUN96	24	0.492662	5936.7	2514.76	5.2	0	165.012	506.201	0	219.135	235.076	-3.59693	630.851	145.794	4556.94	0	0	0	0	0	1319.59	-654.765	0	0	0		0	0	0	0	0	81.6571	-6594.46	0	0	127.295	0	0	0	0	0	346.831	-72.6342	0	0	0
DM060719	HUN96	24	0.432458	10423.1	1070.2	4.9	0	65.7181	364.448	0	126.132	133.095	154.726	250.084	0	2995.2	0	0	0	0	0	778.017	-840.63	0	0	0		0	276.197	0	0	0	154.781	-5998.84	0	0	537.765	0	0	0	0	0	565.812	442.937	0	0	0
DM060720	HUN96	24	0.452042	4134.46	1630.53	4.8	0	43.154	354.012	0	136.588	132.579	0	148.339	0	2004.44	0	0	0	0	0	921.037	-86.9196	0	0	0		0	0	0	0	0	0	-7307.92	0	0	-145.286	0	0	0	0	0	241.233	0	0	0	0
DM337_46	IHEM16614	24	1.35564	791.161	395.353	4.5	0	0	0	461.137	779.306	80.25	383.96	160.274	491.124	1909.81	0	0	0	0	0	1912.04	7471.88	0	0	0	1178.7	0	108.049	172.454	0	304.202	4.07421	-3578.81	0	0	2236.04	0	0	0	0	0	374.24	2970.18	0	0	0
DM337_47	IHEM16614	24	1.36007	2129.67	828.667	4.7	0	0	10.1057	633.455	774.345	71.3315	180.314	425.248	271.232	2867.41	0	0	0	0	0	2263.48	6257.2	0	0	0	1007.5	0	168.369	0	0	247.942	-78.7933	-5060.49	0	0	1024.42	0	0	0	0	0	325.012	968.378	0	0	0
DM337_48	IHEM16614	24	1.16015	2068.02	1252.43	5.8	0	35.6073	100.965	989.308	1493.38	148.968	547.802	696.832	688.513	3349.15	0	0	0	0	0	4192.65	9432.55	0	0	0	1956.4	0	0	0	0	690.942	0	-5891.97	0	0	2083.05	0	0	0	0	0	889.832	2137.14	168.281	0	0
DM337_31	J951361	24	1.875	36490.7	7315.41	5.8	0	9.89675	-9.113	2125.08	1331.22	131.878	88.5911	1194.13	1614.9	6391.53	0	0	0	0	0	2364.48	8124.82	0	0	0	2888.9	0	103.731	146.669	0	707.855	-86.4236	-6056.71	30.5319	238.69	2547.97	0	0	0	0	0	860.987	3019.35	0	0	0
DM337_32	J951361	24	0.90566	16263.9	3164.18	4.4	0	0	106.072	235.223	480.937	0	-19.5089	136.599	160.753	1627.11	0	0	0	0	0	239.966	7014.32	0	0	0	259.3	0	0	0	0	75.6316	-171.453	-4516.09	0	0	2420.16	0	0	0	0	0	76.3699	1943.56	0	0	0
DM337_33	J951361	24	1.95876	47933	6656.63	5.7	0	0	22.7695	1427.81	1287	108.415	243.797	962.364	1221.47	5437.82	0	0	0	0	0	2757.94	14140.1	0	0	0	3086.5	0	38.8308	124.511	0	456.974	0	-6558.02	0	0	1565.16	0	0	0	0	0	360.733	4348.8	0	0	0
DM337_49	J990102	24	1.00476	16356.3	3011.59	4.9	0	0	0	408.89	551.657	49.5366	378.029	292.912	114.026	2103.65	0	0	0	0	0	2168.17	3531.66	0	0	0	554.5	0	118.964	175.064	0	277.817	-98.9058	-5789.82	18.8352	0	1637.95	0	0	0	0	176.04	610.565	1764.79	203.04	0	0
DM337_50	J990102	24	1.3982	18161.2	2282.09	5.1	0	0	0	643.752	652.725	54.8798	445.936	454.089	212.07	2513.79	0	0	0	0	0	2799.36	10067.9	0	0	0	718.9	0	0	0	0	363.954	0	-6611.48	0	0	2998.73	0	0	0	0	155.938	888.676	1480.94	0	0	0
DM337_51	J990102	24	1.22166	15551.3	2050.31	4.3	0	0	43.7491	679.995	744.923	59.0906	109.774	145.31	709.927	3828.73	0	0	0	0	0	1393.24	12757.8	0	0	0	1012.5	0	55.023	114.088	0	180.92	-93.9625	-6130.33	31.9741	0	1097.81	0	0	0	0	0	40.4282	1379.36	0	0	0
LC49	pmr1D	24	0.22	3076.66	1693.6	4.43593	0	29.879	0	0	0	0	-95.6325	25.6422	38.9015	407.907	0	0	0	0	0	307.782	1342.88	0	0	0	0	0	0	174.4	0	0	0	-6794.72	116.8	0	433.967	0	0	0	0	0	55.8712	-94.4443	0	0	0
LC51	pmr1D	24	0.34	6390.61	529.077	4.93822	0	0	0	0	0	0	-27.7381	0	0	452.196	0	0	0	0	196.321	741.317	792.32	247.085	195.732	0	0	0	0	0	0	0	0	-7031.95	46.7556	0	-16.7031	0	0	0	0	0	0	456.023	0	0	0
LC53	pmr1D	24	0.18	2156.37	253.833	4.84815	0	170.754	122.298	0	0	0	71.827	139.963	111.916	719.728	0	0	0	0	0	218.462	711.93	0	0	0	0	0	0	0	0	0	0	-6662.75	0	0	-198.64	0	0	0	0	0	0	-327.674	0	0	0
LC55	pmr1/PMR1	24	0.74	16161.4	651.625	3.90533	0	0	0	109.081	78.9167	0	159.183	45.6736	0	825.226	0	0	0	0	0	836.139	6217.11	0	0	0	0	0	0	0	0	0	0	-6352.3	50.4647	0	770.269	0	0	0	0	0	0	578.486	0	0	0
LC57	pmr1/PMR1	24	0.64	10736.3	422.54	4.13891	0	36.3848	0	135.496	101.278	0	-4.04346	48.2597	0	706.879	0	0	0	0	0	840.09	1996.32	96.7278	78.6383	0	0	0	158.378	506.066	0	0	0	-6841.55	273.757	0	434.419	0	0	0	0	0	239.39	964.215	0	0	0
LC59	pmr1/PMR1	24	0.53	7724.54	327.059	3.9503	0	0	0	0	0	0	-39.4154	0	0	467.554	0	0	0	0	0	644.126	2754.02	0	0	0	0	0	0	0	0	0	0	-6698.29	0	0	422.241	0	0	0	0	0	0	2769.86	0	0	0
DM337_43	s20175.016	24	1.31337	13784.8	4992.36	5.8	0	0	152.032	672.623	937.537	91.9677	317.151	822.519	330.073	4713.27	0	0	0	0	0	3739.89	25608.3	0	0	0	1544.1	0	104.731	211.417	0	598.897	0	-6482.38	81.5819	0	874.937	0	0	0	0	0	1127.8	2916.72	0	0	0
DM337_44	s20175.016	24	1.58868	21833.6	5186.87	5.8	0	0	11.9987	604.994	659.248	53.0877	215.811	224.761	70.7706	2150.31	0	0	0	0	0	2329.56	6164.77	0	0	0	1195.9	0	38.8308	0	0	354.97	-88.3247	-5823.27	0	0	1241.58	0	0	0	0	179.032	529.276	4148.21	0	0	0
DM337_45	s20175.016	24	1.15036	16592.2	4348.05	5.8	0	55.726	46.1263	772.292	684.671	77.6963	297.02	540.785	261.653	2773.19	0	0	0	0	0	2060.39	15308.6	0	0	0	968.3	0	101.624	125.984	0	261.077	-41.9658	-5202.36	12.2352	0	532.091	0	0	0	0	0	556.145	5418.68	0	0	0
DM337_55	SC5314	24	1.00736	12225.8	2559.62	5.1	0	0	0	646.474	584.07	55.2033	354.833	243.386	76.2862	1614.09	0	0	0	0	0	2567.18	4834.99	0	0	0	669.3	0	3.64411	0	0	277.817	-74.8458	-4743.72	0	0	1411.27	0	0	0	0	180.96	669.965	1571.58	0	0	0
DM337_56	SC5314	24	1.09285	16604.8	2702.12	4.2	0	56.4118	81.742	256.171	621.135	63.1872	130.578	293.705	158.168	1935.77	0	0	0	0	0	2140.02	3330.44	0	0	0	691.6	0	59.0391	0	0	131.217	0	-7020.96	0	0	1180	0	0	0	0	0	205.025	1044.67	0	0	0
DM337_57	SC5314	24	1.16541	18431	2372.81	4.9	0	10.9939	22.6799	555.614	796.463	79.2477	420.842	572.115	424.3	2720.35	0	0	0	0	0	2937.87	5847.96	0	0	0	886.4	0	0	0	0	451.577	-124.166	-6863.52	0	0	1067.11	0	0	0	0	0	614.825	1014.11	0	0	0
DM060737	AM2003/0074	48	0.5883	24047	5308.4	5.4	0	0	0	368.864	450.213	0	688.541	0	33.2019	11292.2	0	0	0	0	0	1527.12	-1499.62	0	0	0		0	0	0	0	0	0	3231.59	0	0	-138.142	0	0	0	0	0	0	6232.79	0	0	0
DM060738	AM2003/0074	48	1.03855	32940.2	4069.78	5.6	0	-8.69151	136.734	277.114	432.047	0	-166.861	89.9934	-41.8248	10289.4	0	0	0	0	0	1206.62	-1444.37	0	0	0		0	0	0	0	0	0	4205.78	0	0	-140.955	0	0	0	0	0	0	8769.11	0	0	0
DM060739	AM2003/0074	48	0.70421	26447.3	4801.9	5.5	0	0	464.567	278.67	829.435	0	515.125	305.382	0	17792.2	0	0	0	0	0	1783.93	-348.782	0	0	0		0	0	0	0	0	0	-3552.01	0	0	134.69	0	0	0	0	0	0	3690.49	0	0	0
mouse infected with	AM2003-0069	48					0	-26.193	-0.1944	854.365	1530.37	139.766	297.802	152.753	553.503	6792.92	0	0	0	0	36.4078	3725.25	6442.29	0	0	0	4160.2	0	242.629	200.394	0	1463.19	49.3098	-891.256	0	0	6729.66	0	0	0	0	174.818	1344.73	7426.86	0	0	0
DM0907_14B	AM2003-0069	48	0.972577	24370.1	4391.94	5.8	0	-64.9167	-86.0429	112.98	311.95	0	-229.411	0	-17.7305	427.925	0	0	0	0	0	198.18	1823.18	0	0	0	276.9	0	561.463	311.48	0	408.968	299.135	7096.78	0	0	2948.33	0	0	0	0	217.752	583.744	16247.4	262.483	0	0
DM0907_14C	AM2003-0069	48	0.243068	1897.11	511.143	6.1	0	60.762	114.151	807.877	1757.33	222.101	311.827	100.737	449.553	7853.33	0	0	0	0	0	5347.82	7133.67	0	0	0	3657	0	531.536	389.76	0	628.132	70.1883	-2258.4	119.625	186.315	2463.97	0	0	0	0	201.472	1160.52	16577.7	224.37	145.371	0
DM0907_02A	AM2003-020	48	1.81198	51212.1	4396.94	6.7	0	22.1874	5.50171	1676.19	2671.31	424.791	1025.47	752.983	1441.89	11419.1	0	0	0	0	0	5573.6	11716.6	0	0	0	8218.8	0	473.016	356.615	0	1696.24	307.423	1925.1	0	0	4209.46	0	0	0	0	297.613	3418.26	5706.74	329.355	0	0
DM0907_02B	AM2003-020	48	1.96066	65256.2	8831.27	6.6	0	0	0	2251.92	3067.32	728.37	904.897	915.665	3489.49	10240.6	0	0	0	0	0	9519.86	5512.66	0	0	0	9924	0	167.079	0	0	560.78	-59.2242	-2292.11	0	0	1403.51	0	0	0	0	152.68	651.284	7641.63	167.168	0	0
DM0907_02C	AM2003-020	48	2.65253	70211.6	9899.71	6.7	0	0	56.0061	2898.78	3077.61	466.763	169.347	320.015	1868.94	11034.8	0	0	0	0	0	5936.15	4316.15	0	0	0		0	642.306	380.915	0	679.015	0	-4492.94	0	0	1336.66	0	0	0	0	0	1387.05	8264.42	0	0	0
DM060731	HUN96	48	0.50726	11269.7	1351.59	4.4	0	127.989	676.817	0	154.033	226.823	-243.066	323.105	0	6504.71	0	0	0	0	0	385.69	-605.254	0	0	0		0	371.751	0	0	0	158.448	-2290.59	0	0	-464.233	0	0	0	0	0	751.549	2578.36	0	0	0
DM060732	HUN96	48	0.506942	17908.9	884.3	4.5	0	66.9682	280.713	0	110.574	148.99	124.593	237.105	0	7635.96	0	0	0	0	0	298.274	-1050.81	0	0	0		0	343.251	0	0	0	205.198	-927.731	0	0	-560.803	0	0	0	0	0	568.299	3286.24	0	0	0
DM060733	HUN96	48	0.541865	17298	5454.18	4.8	0	21.0307	168.377	80.7254	89.0387	97.8231	-224.069	150.795	-40.1797	6301.73	0	0	0	0	0	220.875	-1307.22	0	0	0		0	0	0	0	0	0	-4401.05	0	0	-102.179	0	0	0	0	0	0	1847.57	0	0	0
DM0907_13A	IHEM16614	48	2.18636	64494.2	3510.16	6.1	0	-23.0168	44.1081	570.318	1251.98	143.809	63.8732	235.79	669.746	5838.64	0	0	0	0	0	3556.95	5587.77	0	0	0	4038.8	0	244.291	171.68	0	599.277	-102.507	-4603.7	0	0	2434.32	0	0	0	0	0	990.149	3510.61	0	0	0
DM0907_13B	IHEM16614	48	1.81274	67842.3	8398.98	6.8	0	0	-41.7288	1025.74	2011.98	335.304	99.5999	273.373	1461.63	7279.8	0	0	0	0	0	7263.06	718.368	0	0	0	2613.6	0	0	0	0	827	-53.7867	-3168.71	0	0	1967.13	0	0	0	0	0	1221.64	5859.47	0	0	0
DM0907_13C	IHEM16614	48	1.18599	40710.8	6713.33	6.4	0	-30.978	14.2018	2549.78	2609.02	421.545	837.888	1477.13	1592.92	8754.6	0	0	0	0	0	4019.86	2521.82	0	0	0	2829.9	0	0	0	0	534.535	-20.8717	-2457.05	0	0	2097.55	0	0	0	0	0	1826.58	10951.7	0	0	0
DM337_61	J951361	48	2.07821	19879.2	14144.5	6.5	0	-1.41245	-45.9815	4577.58	1870.43	754.058	317.206	2323.02	4010.11	7016.25	0	0	0	0	26.7649	2421.2	5607.24	34.4472	0	0	4872.3	0	155.643	0	0	301.571	-126.409	-3969.76	0	263.853	156.792	0	0	0	0	0	200.206	6905.29	0	0	0
DM337_62	J951361	48	1.38132	20554.2	16555.5	6.4	0	-5.87373	0	4144.79	1930.35	852.794	41.6725	2107.38	3178.2	7176.73	0	0	0	0	70.5009	2497.71	2965.05	100.134	38.6192	0	4812.9	0	178.598	0	0	179.442	-176.261	-3724.57	0	233.337	138.109	0	0	0	0	0	270.01	680.147	0	221.416	0
DM337_63	J951361	48	1.82947	14179.7	16855.3	6.6	0	32.4207	-87.3718	4440.55	1886.87	1032.12	-192.593	2243.94	3864.65	6349.56	0	0	0	0	14.3713	2233.5	1.21555	5.1008	0	0	5119.8	0	201.636	140.66	171.987	464.695	-66.6917	-3181.95	0	465.79	-161.165	0	0	0	0	0	322.624	13863.5	0	0	0
DM060734	J990102	48	0.522074	12586.7	3105.87	5.1	0	-24.0074	70.8568	1430.93	2073.3	499.583	-19.3187	1048	3128.82	6600.57	0	0	0	0	0	4420.33	2093.38	0	0	0		0	399.151	238.452	0	849.62	85.0508	-2358.81	0	313.263	2318.17	0	0	0	0	157.03	1597.12	2019.74	0	0	0
DM060735	J990102	48	0.642921	18501.2	1695.52	5	0	64.0271	153.052	2377.45	2914.41	572.848	783.562	1449.35	1555.4	10208.1	0	0	0	0	0	8020.41	21498.2	0	0	0		0	0	0	0	718.041	-100.193	-3977.81	0	0	1213.04	0	0	0	0	254.944	1541.46	7500.52	316.552	193.57	0
DM060736	J990102	48	1.44761	38846	14958	6.4	0	0.154044	55.9873	2832.45	3074.39	931.18	655.137	950.658	1607.3	8177.68	0	0	0	0	0	9206.26	34615.7	0	0	0		0	472.516	292.253	0	837.742	76.1617	-2685.3	152.522	211.217	2087.61	0	0	0	0	0	1538.82	2446.57	0	0	0
LC79	pmr1D	48	0.37	3445.14	1175.91	4.82866	0	-30.6269	0	366.654	105.909	0	352.453	0	-43.9458	477.669	0	0	0	0	0	437.449	8197.92	0	0	0	0	0	242.592	0	0	0	2.96706	997.557	196.143	0	1155.42	0	0	0	0	0	251.724	8316.18	0	0	0
LC81	pmr1D	48	0.28	2740.67	1607.91	4.64872	0	221.645	113.607	479.48	199.221	77.176	344.483	182.97	103.264	1031.87	0	0	0	0	106.233	932.738	4180.32	137.649	121.36	0	0	0	0	0	0	0	30.4082	4256.05	134.003	0	319.347	0	0	0	0	0	526.686	11692.4	0	0	0
LC83	pmr1D	48	0.32	2231	903.25	4.05275	0	98.2821	17.7609	398.991	158.85	0	162.379	0	0	521.056	0	0	0	0	105.191	747.541	2615.32	121.426	125.536	0	0	0	0	0	0	0	-80.3228	-330.456	0	0	-253.723	0	0	0	0	0	0	20943.8	0	0	0
LC85	pmr1/PMR1	48	0.52	12210	12835.9	5.42778	0	219.505	156.08	4472.91	2027.66	290.974	1721.87	1759.08	869.188	10397.9	0	0	0	0	0	2747.01	30414.4	0	0	0	1372	0	0	0	0	556.618	255.095	-1802.48	0	0	1593.65	0	0	0	0	0	862.674	22346.1	0	0	0
LC87	pmr1/PMR1	48	0.58	12799.2	11120.4	4.4296	0	265.081	159.858	1792.62	833.976	147.849	1000.24	346.241	273.403	2722.23	0	0	0	0	0	1088.27	12268.5	0	0	0	303	0	0	0	0	323.037	84.1763	165.807	0	0	287.899	0	0	0	0	0	801.176	41501.1	0	190.585	0
LC89	pmr1/PMR1	48	1.51	20395.4	2547.51	3.81851	0	206.392	102.822	1169.8	426.06	88.896	365.695	129.599	91.4099	1495.91	0	0	0	0	0	537.176	7428.75	0	0	0	0	0	236.869	144.337	0	270.704	242.339	2993.36	248.058	0	471.49	0	0	0	0	0	662.125	33643	0	0	0
DM0907_19A	s20175.016	48	1.31511	41749.3	2363.65	6	0	26.1764	15.2092	820.178	1450.25	203.581	327.823	105.919	1095.97	7332.73	0	0	0	0	45.8765	5606.82	8346.09	0	0	0	7937.3	0	449.756	287.897	0	480.232	-56.5417	-4219.3	117.957	171.888	1793.78	0	0	0	0	0	1461.83	5156.46	0	0	0
DM0907_19B	s20175.016	48	1.18975	32331.8	2402.45	6.2	0	-26.8747	0.517523	476.538	1254.1	131.095	23.1578	426.436	590.676	8201.63	0	0	0	0	0	5201.2	5635.71	0	0	0	4444.5	0	0	0	0	560.78	52.2083	-1529.48	0	0	3149.24	0	0	0	0	0	1320.31	830.738	0	0	0
DM0907_19C	s20175.016	48	1.94222	49512.6	3301.37	6	0	15.5707	52.7863	598.053	1047.46	127.924	113.788	173.21	606.822	7059.99	0	0	0	0	0	3532.62	6201.65	0	0	0		0	316.81	241.678	0	479.618	45.7269	-2394.83	0	0	2695.2	0	0	0	0	0	697.534	4658.67	0	0	0
DM0907_07A	SC5314	48	1.02984	33628	3295.6	6.3	0	-16.2007	-34.9851	1372.09	2799.28	247.101	865.011	465.005	753.977	5884.95	0	0	0	0	0	6123.62	27738.1	0	0	0		0	0	0	0	780.089	-10.8659	-3180.54	0	0	1847.69	0	0	0	0	244.765	846.141	6073.56	403.273	197.153	0
DM0907_07B	SC5314	48	3.07764	124790	14649	7	0	49.3074	84.5423	3309.83	3983.16	920.2	56.3937	485.925	6532.62	7924.84	0	0	0	0	0	9271.2	25610.7	0	0	0		0	349.656	333.53	0	986.955	277.478	337.147	0	604.38	1603.45	0	0	0	0	0	1031.83	16799.6	264.48	0	0
DM0907_07C	SC5314	48	2.04644	90596.2	16270.8	6.7	0	-49.6398	-47.5068	782.219	2392.29	633.053	45.9638	68.4945	2895.07	5683.24	0	0	0	0	0	6152.64	5534.61	0	0	0		0	350.529	201.16	0	909.422	193.855	-41.82	0	309.59	1802.57	0	0	0	0	202.632	1039.21	8429.26	221.23	0	0
